# Supplementary material for: Serum HPV16 E7 Oncoprotein Is a Recurrence Marker of Oropharyngeal Squamous Cell Carcinomas
Source: Cancers (Basel). 2021 Jul 5;13(13):3370. doi: 10.3390/cancers13133370 (PMC8268104; doi:10.3390/cancers13133370)
Supplement: Supplementary file 1 [file cancers-13-03370-s001.zip]

Archive with 1 entries (1 files):
- cancers-1245765-supplementary.pdf
